# Supplementary material for: Intestinal Dysbiosis Relating to Gut–Brain Axis and Behavior in Dogs: A Systematic Review with Text Mining Approach
Source: Animals (Basel). 2026 Mar 21;16(6):986. doi: 10.3390/ani16060986 (PMC13023595; doi:10.3390/ani16060986)
Supplement: Supplementary file 1 [file animals-16-00986-s001.zip]

Archive with 1 entries (1 files):
- animals-4135334-supplementary.pdf
